# Supplementary material for: Boosts in brain signal variability track liberal shifts in decision bias
Source: eLife. 2020 Aug 3;9:e54201. doi: 10.7554/eLife.54201 (PMC7398662; doi:10.7554/eLife.54201)
Supplement: Figure 3—source data 1. [file elife-54201-fig3-data1.mat.zip]

Archive with 3 entries (2 files):
- Figure3source2.mat
- __MACOSX/
- __MACOSX/._Figure3source2.mat
